# Supplementary material for: Three new species of Pseudophanias Raffray from Japan and Taiwan Island, and synonymy of Chandleriella Hlaváč with Pseudophanias (Coleoptera, Staphylinidae, Pselaphinae)
Source: Zookeys. 2020 Nov 6;987:135–56. doi: 10.3897/zookeys.987.53648 (PMC7666096; doi:10.3897/zookeys.987.53648)
Supplement: XML Treatment for Pseudophanias [file zookeys.987.53648-treatment1.xml]

<!DOCTYPE tp:taxon-treatment
  PUBLIC "-//TaxonX//DTD Taxonomic Treatment Publishing DTD v0 20100105//EN" "tax-treatment-NSO.dtd">
<tp:taxon-treatment xmlns:tp="http://www.plazi.org/taxpub"><tp:treatment-meta><kwd-group><label>Taxon classification</label><kwd><named-content xmlns:xlink="http://www.w3.org/1999/xlink" content-type="kingdom">Animalia</named-content></kwd><kwd><named-content xmlns:xlink="http://www.w3.org/1999/xlink" content-type="order">Coleoptera</named-content></kwd><kwd><named-content xmlns:xlink="http://www.w3.org/1999/xlink" content-type="family">Staphylinidae</named-content></kwd></kwd-group><mixed-citation publication-type="journal"><person-group><name><surname>Inoue</surname><given-names>Shota</given-names></name><name><surname>Nomura</surname><given-names>Shûhei</given-names></name><name><surname>Yin</surname><given-names>Zi-Wei</given-names></name></person-group><article-title>Three new species of <italic><tp:taxon-name><tp:taxon-name-part taxon-name-part-type="genus" reg="Pseudophanias">Pseudophanias</tp:taxon-name-part></tp:taxon-name></italic> Raffray from Japan and Taiwan Island, and synonymy of <italic><tp:taxon-name><tp:taxon-name-part taxon-name-part-type="genus" reg="Chandleriella">Chandleriella</tp:taxon-name-part></tp:taxon-name></italic> Hlaváč with <italic><tp:taxon-name><tp:taxon-name-part taxon-name-part-type="genus" reg="Pseudophanias">Pseudophanias</tp:taxon-name-part></tp:taxon-name></italic> (<tp:taxon-name><tp:taxon-name-part taxon-name-part-type="order">Coleoptera</tp:taxon-name-part></tp:taxon-name>, <tp:taxon-name><tp:taxon-name-part taxon-name-part-type="family">Staphylinidae</tp:taxon-name-part></tp:taxon-name>, <tp:taxon-name><tp:taxon-name-part taxon-name-part-type="subfamily">Pselaphinae</tp:taxon-name-part></tp:taxon-name>)</article-title><source>Zookeys</source><day>06</day><month>11</month><year>2020</year><volume>987</volume><fpage>135</fpage><lpage>156</lpage><pub-id pub-id-type="doi">10.3897/zookeys.987.53648</pub-id></mixed-citation></tp:treatment-meta><tp:nomenclature><label>Genus</label><tp:taxon-name><object-id xmlns:xlink="http://www.w3.org/1999/xlink" content-type="arpha" xlink:type="simple">DEA6E159-D8DE-521D-AB28-A51F627A798F</object-id>
            <tp:taxon-name-part taxon-name-part-type="genus" reg="Pseudophanias">Pseudophanias</tp:taxon-name-part>
          </tp:taxon-name><tp:taxon-authority>Raffray, 1890</tp:taxon-authority><tp:nomenclature-citation-list><tp:nomenclature-citation><tp:taxon-name>
                <tp:taxon-name-part taxon-name-part-type="genus" reg="Pseudophanias">Pseudophanias</tp:taxon-name-part>
              </tp:taxon-name><comment>Raffray, 1890a: 161. Type species: <tp:taxon-name><tp:taxon-name-part taxon-name-part-type="genus" reg="Pseudophanias">Pseudophanias</tp:taxon-name-part> <tp:taxon-name-part taxon-name-part-type="species" reg="malaianus">malaianus</tp:taxon-name-part></tp:taxon-name> Raffray, 1890b: 214 (by subsequent monotypy).</comment></tp:nomenclature-citation><tp:nomenclature-citation><tp:taxon-name>
                <tp:taxon-name-part taxon-name-part-type="genus" reg="Chandleriella">Chandleriella</tp:taxon-name-part>
              </tp:taxon-name><comment>Hlaváč, 2000: 91, syn. nov. Type species: <tp:taxon-name><tp:taxon-name-part taxon-name-part-type="genus" reg="Lasinus">Lasinus</tp:taxon-name-part> <tp:taxon-name-part taxon-name-part-type="species" reg="termitophilus">termitophilus</tp:taxon-name-part></tp:taxon-name> Bryant, 1915: 300 (by original monotypy).</comment></tp:nomenclature-citation></tp:nomenclature-citation-list></tp:nomenclature><tp:treatment-sec sec-type="Revised diagnosis" id="SECID0EPCAE"><title>Revised diagnosis.</title><p>Members of the genus <italic><tp:taxon-name><tp:taxon-name-part taxon-name-part-type="genus" reg="Pseudophanias">Pseudophanias</tp:taxon-name-part></tp:taxon-name></italic> can be distinguished from all other genera of the <tp:taxon-name><tp:taxon-name-part taxon-name-part-type="tribe">Tmesiphorini</tp:taxon-name-part></tp:taxon-name> by a combination of the following characteristics: body form strongly stout to markedly elongate; male antennae usually with modified antennomeres 3–10, or 11 alone; greatly reduced maxillary palpi with fusiform palpomere 4; distinct paratergites on abdomen; tergite IV longest to subequal in size to tergite V; aedeagus usually tuberculate in shape, rarely bulbous.</p></tp:treatment-sec><tp:treatment-sec sec-type="distribution" id="SECID0EBDAE"><title>Distribution.</title><p>Indonesia, Malaysia, Singapore, China, Japan, Nepal.</p></tp:treatment-sec></tp:taxon-treatment>
