# Supplementary material for: Three new species of Pseudophanias Raffray from Japan and Taiwan Island, and synonymy of Chandleriella Hlaváč with Pseudophanias (Coleoptera, Staphylinidae, Pselaphinae)
Source: Zookeys. 2020 Nov 6;987:135–56. doi: 10.3897/zookeys.987.53648 (PMC7666096; doi:10.3897/zookeys.987.53648)
Supplement: XML Treatment for Pseudophanias yaimensis [file zookeys.987.53648-treatment2.xml]

<!DOCTYPE tp:taxon-treatment
  PUBLIC "-//TaxonX//DTD Taxonomic Treatment Publishing DTD v0 20100105//EN" "tax-treatment-NSO.dtd">
<tp:taxon-treatment xmlns:tp="http://www.plazi.org/taxpub"><tp:treatment-meta><kwd-group><label>Taxon classification</label><kwd><named-content xmlns:xlink="http://www.w3.org/1999/xlink" content-type="kingdom">Animalia</named-content></kwd><kwd><named-content xmlns:xlink="http://www.w3.org/1999/xlink" content-type="order">Coleoptera</named-content></kwd><kwd><named-content xmlns:xlink="http://www.w3.org/1999/xlink" content-type="family">Staphylinidae</named-content></kwd></kwd-group><mixed-citation publication-type="journal"><person-group><name><surname>Inoue</surname><given-names>Shota</given-names></name><name><surname>Nomura</surname><given-names>Shûhei</given-names></name><name><surname>Yin</surname><given-names>Zi-Wei</given-names></name></person-group><article-title>Three new species of <italic><tp:taxon-name><tp:taxon-name-part taxon-name-part-type="genus" reg="Pseudophanias">Pseudophanias</tp:taxon-name-part></tp:taxon-name></italic> Raffray from Japan and Taiwan Island, and synonymy of <italic><tp:taxon-name><tp:taxon-name-part taxon-name-part-type="genus" reg="Chandleriella">Chandleriella</tp:taxon-name-part></tp:taxon-name></italic> Hlaváč with <italic><tp:taxon-name><tp:taxon-name-part taxon-name-part-type="genus" reg="Pseudophanias">Pseudophanias</tp:taxon-name-part></tp:taxon-name></italic> (<tp:taxon-name><tp:taxon-name-part taxon-name-part-type="order">Coleoptera</tp:taxon-name-part></tp:taxon-name>, <tp:taxon-name><tp:taxon-name-part taxon-name-part-type="family">Staphylinidae</tp:taxon-name-part></tp:taxon-name>, <tp:taxon-name><tp:taxon-name-part taxon-name-part-type="subfamily">Pselaphinae</tp:taxon-name-part></tp:taxon-name>)</article-title><source>Zookeys</source><day>06</day><month>11</month><year>2020</year><volume>987</volume><fpage>135</fpage><lpage>156</lpage><pub-id pub-id-type="doi">10.3897/zookeys.987.53648</pub-id></mixed-citation></tp:treatment-meta><tp:nomenclature><tp:taxon-name><object-id xmlns:xlink="http://www.w3.org/1999/xlink" content-type="arpha" xlink:type="simple">897F5BB0-F37F-5E33-93A8-13DA9D806DA6</object-id>
            <tp:taxon-name-part taxon-name-part-type="genus" reg="Pseudophanias">Pseudophanias</tp:taxon-name-part>
            <tp:taxon-name-part taxon-name-part-type="species" reg="yaimensis">yaimensis</tp:taxon-name-part>
            <object-id xmlns:xlink="http://www.w3.org/1999/xlink" content-type="zoobank" xlink:type="simple">http://zoobank.org/81ADE876-E798-467A-8625-03721012EF1B</object-id>
          </tp:taxon-name><tp:taxon-authority>Inoue, Nomura &amp; Yin</tp:taxon-authority><tp:taxon-status xmlns:xlink="http://www.w3.org/1999/xlink" xlink:type="simple">sp. nov.</tp:taxon-status><xref ref-type="fig" rid="F1">Figs 1</xref><xref ref-type="fig" rid="F2">, 2</xref><xref ref-type="fig" rid="F3">, 3</xref><xref ref-type="fig" rid="F4">, 4 [Japanese name: Yaima-tsumugata-arizukamushi]</xref></tp:nomenclature><tp:treatment-sec sec-type="type material" id="SECID0E1MAE"><title>Type material.</title><p><bold><italic>Holotype</italic></bold> (<named-content xmlns:xlink="http://www.w3.org/1999/xlink" content-type="dwc:institutional_code" xlink:type="simple">NSMT</named-content>): ♂, “Japan: [Ryûkyû], Ishigaki- / jima, Takeda-rindô 23 X 2007, Teruaki Ban leg. // HOLOTYPE (red) /♂, <italic><tp:taxon-name><tp:taxon-name-part taxon-name-part-type="genus" reg="Pseudophanias">Pseudophanias</tp:taxon-name-part> <tp:taxon-name-part taxon-name-part-type="species" reg="yaimensis">yaimensis</tp:taxon-name-part></tp:taxon-name></italic> sp. nov., / det. Inoue, Nomura &amp; Yin, 2020” <bold><italic>Paratypes</italic></bold>: Japan: 1 ♀, [Ryûkyû], Okinawa ken, Ishigaki-jima Is., Mt. Omoto-dake, 16 VIII 1991, K. Ogata leg. (<named-content xmlns:xlink="http://www.w3.org/1999/xlink" content-type="dwc:institutional_code" xlink:type="simple">NSMT</named-content>); 1 ♂, Ishigaki-jima Is., Mt. Omoto-dake, (FIT), 14–20 V 2002, S. Hori leg. (<named-content xmlns:xlink="http://www.w3.org/1999/xlink" content-type="dwc:institutional_code" xlink:type="simple">NSMT</named-content>); 1 ♂, 1 ♀, China: Taiwan, Taichung Co. (台中县), Guguan (谷关), 1238 m, <named-content xmlns:xlink="http://www.w3.org/1999/xlink" content-type="dwc:verbatimCoordinates" xlink:type="simple"><named-content content-type="geo-json" specific-use="{&#34;type&#34;:&#34;Point&#34;,&#34;coordinates&#34;:[120.944213,24.180691]}" id="NCID0EFOAE" xlink:type="simple">24.180691N, 120.944213E</named-content></named-content>, 29 III 2015, local collector, nest of <italic><tp:taxon-name><tp:taxon-name-part taxon-name-part-type="genus" reg="Nasutitermes">Nasutitermes</tp:taxon-name-part> <tp:taxon-name-part taxon-name-part-type="species" reg="parvonasutus">parvonasutus</tp:taxon-name-part></tp:taxon-name></italic> (<abbrev xmlns:xlink="http://www.w3.org/1999/xlink" content-type="institution" xlink:title="Insect Collection of Shanghai Normal University, Shanghai, China" id="ABBRID0EVOAE" xlink:type="simple">SNUC</abbrev>). Each paratype pinned with the following label: “PARATYPE (yellow) / ♂ (or ♀), <italic><tp:taxon-name><tp:taxon-name-part taxon-name-part-type="genus" reg="Pseudophanias">Pseudophanias</tp:taxon-name-part> <tp:taxon-name-part taxon-name-part-type="species" reg="yaimensis">yaimensis</tp:taxon-name-part></tp:taxon-name></italic> sp. nov., / det. Inoue, Nomura &amp; Yin, 2020”.</p></tp:treatment-sec><tp:treatment-sec sec-type="diagnosis" id="SECID0EFPAE"><title>Diagnosis.</title><p><italic><tp:taxon-name><tp:taxon-name-part taxon-name-part-type="genus" reg="Pseudophanias">Pseudophanias</tp:taxon-name-part> <tp:taxon-name-part taxon-name-part-type="species" reg="yaimensis">yaimensis</tp:taxon-name-part></tp:taxon-name></italic> is most similar to the Sumatran <italic><tp:taxon-name><tp:taxon-name-part taxon-name-part-type="genus" reg="Pseudophanias">P.</tp:taxon-name-part> <tp:taxon-name-part taxon-name-part-type="species" reg="robustus">robustus</tp:taxon-name-part></tp:taxon-name></italic> Raffray, 1904, but can be distinguished by the distinctly smaller body size (3.00–3.20 mm in <italic><tp:taxon-name><tp:taxon-name-part taxon-name-part-type="genus" reg="Pseudophanias">P.</tp:taxon-name-part> <tp:taxon-name-part taxon-name-part-type="species" reg="robustus">robustus</tp:taxon-name-part></tp:taxon-name></italic>), the angulate antennomere 11 at anterolateral margins in the male, the finely punctate head and pronotum, and the shorter discal carinae on tergite IV.</p></tp:treatment-sec><tp:treatment-sec sec-type="description" id="SECID0EMQAE"><title>Description.</title><p><bold>Male</bold> (Figs <xref ref-type="fig" rid="F1">1A</xref>, <xref ref-type="fig" rid="F2">2A</xref>). Body length 2.16–2.32 mm. Dorsal surface polished and weakly shining, with dense setae. <bold><italic>Head</italic></bold> (Fig. <xref ref-type="fig" rid="F3">3A</xref>) about as long as wide, <abbrev xmlns:xlink="http://www.w3.org/1999/xlink" xlink:title="length of the head from the anterior clypeal margin to the occipital constriction" id="ABBRID0EDRAE" xlink:type="simple">HL</abbrev> 0.46 mm, <abbrev xmlns:xlink="http://www.w3.org/1999/xlink" xlink:title="width of the head across the eyes" id="ABBRID0EHRAE" xlink:type="simple">HW</abbrev> 0.42–0.44 mm, same size as pronotum, nearly hexagonal, with dense setae; frontal rostrum with short longitudinal sulcus including large fovea; antennal tubercles prominent, with dense punctures which gradually disappear towards vertex; vertex polished, finely punctate, with pair of foveae; frontal, vertexal foveae glabrous; eyes prominent; postocular margins three times longer than length of eyes. Maxillary palpi (Fig. <xref ref-type="fig" rid="F3">3B</xref>) symmetrical; palpomere 1 minute; palpomere 2 elongate, narrowed in basal half; palpomere 3 small, widest at apices; palpomere 4 fusiform. <bold><italic>Antennae</italic></bold> (Fig. <xref ref-type="fig" rid="F2">2B</xref>) elongate, 1.42 mm in length; antennal club formed by apical antennomere alone; antennomere 1 thick, elongate, 1.5 times longer than 2; 2 slightly longer than wide; 3–11 successively widened towards apices; 3–7 each slightly elongate; 8–10 quadrate; 11 enlarged, roundly broadened towards apices in inner margin, straightened towards apices in outer margin; each apical half of outer margin distinctly carinate, with angulate spine at anterolateral part. <bold><italic>Pronotum</italic></bold> (Fig. <xref ref-type="fig" rid="F3">3C</xref>) slightly longer than wide, <abbrev xmlns:xlink="http://www.w3.org/1999/xlink" xlink:title="length of the pronotum along the midline" id="ABBRID0E4RAE" xlink:type="simple">PL</abbrev> 0.48 mm, <abbrev xmlns:xlink="http://www.w3.org/1999/xlink" xlink:title="maximum width of the pronotum" id="ABBRID0EBSAE" xlink:type="simple">PW</abbrev> 0.46 mm; widest at anterior one-third, weakly constricted from widest point towards base, polished, with coarse punctures along posterior margin, with a median and pair of lateral antebasal foveae, with distinct conical spine just anterior of median fovea. <bold><italic>Metaventrite</italic></bold> (Figs <xref ref-type="fig" rid="F2">2D</xref>, <xref ref-type="fig" rid="F3">3D</xref>) finely punctate, moderately convex, but area just above metaventral apex impressed; that impression nearly trapezoidal, half as long as metaventral length, occupying 1/4 metaventral width; anterior margin of that impression straight, distinct. <bold><italic>Elytra</italic></bold> (Fig. <xref ref-type="fig" rid="F3">3E</xref>) nearly trapezoidal, widest near posterior 1/4 much wider than long, <abbrev xmlns:xlink="http://www.w3.org/1999/xlink" xlink:title="length of the elytra along the suture" id="ABBRID0EXSAE" xlink:type="simple">EL</abbrev> 0.60–0.62 mm, <abbrev xmlns:xlink="http://www.w3.org/1999/xlink" xlink:title="maximum width of the elytra" id="ABBRID0E2SAE" xlink:type="simple">EW</abbrev> 0.85–0.94 mm; dorsal surface polished, with thin, long setae, finely punctate; each elytron with two basal foveae; discal stria shallow, extending from basal fovea placed middle to posterior half. <bold><italic>Legs</italic>.</bold> All legs elongate and slender; femora each broadest near middle; tibiae each slightly broadened to apex, with dense yellow setae at apex; protibiae and mesotibiae nearly straight; metatibiae longest; tarsi each elongate, with tarsomeres 2 about as long as tarsomeres 3; mesotarsi (Fig. <xref ref-type="fig" rid="F3">3G</xref>) modified, broadest; tarsomeres 3 each with projection of 2/3 length of entire tarsomere; tarsal claws (Fig. <xref ref-type="fig" rid="F3">3H</xref>) each asymmetrical; posterior claws thin, short. <bold><italic>Abdomen</italic></bold> (Fig. <xref ref-type="fig" rid="F3">3F</xref>) wider than long, widest at tergite IV, <abbrev xmlns:xlink="http://www.w3.org/1999/xlink" xlink:title="length of the dorsally visible part of the abdomen along the midline" id="ABBRID0ESTAE" xlink:type="simple">AL</abbrev> 0.62–0.76 mm, <abbrev xmlns:xlink="http://www.w3.org/1999/xlink" xlink:title="maximum width of the abdomen" id="ABBRID0EWTAE" xlink:type="simple">AW</abbrev> 0.85–0.90 mm; tergite IV longest, twice as long as tergite V, with pair of short longitudinal carinae about one-fifth as long as tergal length, with setose depression at base. Tergite and sternite VIII as in Fig. <xref ref-type="fig" rid="F4">4D, E</xref>. <bold><italic>Aedeagus</italic></bold> (Fig. <xref ref-type="fig" rid="F4">4A–C</xref>) 0.39–0.40 mm in length, well-sclerotized, asymmetrical; parameres elongate, reaching near apex of median lobe; each paramere with three setae at apex; median lobe strongly widened towards apex in dorso-ventral view, constricted at median part in lateral view; ventral side of apical part asymmetrical, weakly sclerotized, nearly formed three pronged fork; medioapical part bended laterally; dorsal side of apical part asymmetrical, bifurcate from median part; endophallus indistinct.</p><fig id="F1" position="float" orientation="portrait"><object-id xmlns:xlink="http://www.w3.org/1999/xlink" content-type="doi" xlink:type="simple">10.3897/zookeys.987.53648.figure1</object-id><object-id xmlns:xlink="http://www.w3.org/1999/xlink" content-type="arpha" xlink:type="simple">663A9FCA-1F71-50AE-92A7-3EECC6197FC7</object-id><label>Figure 1.</label><caption><p>Dorsal habitus of <italic><tp:taxon-name><tp:taxon-name-part taxon-name-part-type="genus" reg="Pseudophanias">Pseudophanias</tp:taxon-name-part> <tp:taxon-name-part taxon-name-part-type="species" reg="yaimensis">yaimensis</tp:taxon-name-part></tp:taxon-name></italic><bold>A</bold> male <bold>B</bold> female. Scale bar: 1.0 mm.</p></caption><graphic xmlns:xlink="http://www.w3.org/1999/xlink" xlink:href="zookeys-987-135-g001.jpg" position="float" orientation="portrait" xlink:type="simple" id="oo_472456.jpg"><uri content-type="original_file" xlink:type="simple">https://binary.pensoft.net/fig/472456</uri></graphic></fig><fig id="F2" position="float" orientation="portrait"><object-id xmlns:xlink="http://www.w3.org/1999/xlink" content-type="doi" xlink:type="simple">10.3897/zookeys.987.53648.figure2</object-id><object-id xmlns:xlink="http://www.w3.org/1999/xlink" content-type="arpha" xlink:type="simple">5AFB2AB7-55B1-5BE0-A709-CCF5D28873ED</object-id><label>Figure 2.</label><caption><p>Morphological details of <italic><tp:taxon-name><tp:taxon-name-part taxon-name-part-type="genus" reg="Pseudophanias">Pseudophanias</tp:taxon-name-part> <tp:taxon-name-part taxon-name-part-type="species" reg="yaimensis">yaimensis</tp:taxon-name-part></tp:taxon-name></italic><bold>A</bold> habitus in lateral view <bold>B</bold> male antenna <bold>C</bold> female antenna <bold>D</bold> male metaventrite. Scale bars: 1.0 mm (<bold>A</bold>); 0.5 mm (<bold>D</bold>); 0.2 mm (<bold>B, C</bold>).</p></caption><graphic xmlns:xlink="http://www.w3.org/1999/xlink" xlink:href="zookeys-987-135-g002.jpg" position="float" orientation="portrait" xlink:type="simple" id="oo_472457.jpg"><uri content-type="original_file" xlink:type="simple">https://binary.pensoft.net/fig/472457</uri></graphic></fig><fig id="F3" position="float" orientation="portrait"><object-id xmlns:xlink="http://www.w3.org/1999/xlink" content-type="doi" xlink:type="simple">10.3897/zookeys.987.53648.figure3</object-id><object-id xmlns:xlink="http://www.w3.org/1999/xlink" content-type="arpha" xlink:type="simple">81B18546-93D2-5E6B-A9E1-44DC1E8EF9A4</object-id><label>Figure 3.</label><caption><p>SEM images of <italic><tp:taxon-name><tp:taxon-name-part taxon-name-part-type="genus" reg="Pseudophanias">Pseudophanias</tp:taxon-name-part> <tp:taxon-name-part taxon-name-part-type="species" reg="yaimensis">yaimensis</tp:taxon-name-part></tp:taxon-name></italic>, male <bold>A</bold> head <bold>B</bold> maxillary palp <bold>C</bold> pronotum <bold>D</bold> metaventrite <bold>E</bold> elytra <bold>F</bold> abdomen <bold>G</bold> mesotarsus <bold>H</bold> mesotarsal claws. Scale bars: 0.2 mm (<bold>A, C–G</bold>); 0.1 mm (<bold>B</bold>); 0.05 mm (<bold>H</bold>).</p></caption><graphic xmlns:xlink="http://www.w3.org/1999/xlink" xlink:href="zookeys-987-135-g003.jpg" position="float" orientation="portrait" xlink:type="simple" id="oo_472458.jpg"><uri content-type="original_file" xlink:type="simple">https://binary.pensoft.net/fig/472458</uri></graphic></fig><fig id="F4" position="float" orientation="portrait"><object-id xmlns:xlink="http://www.w3.org/1999/xlink" content-type="doi" xlink:type="simple">10.3897/zookeys.987.53648.figure4</object-id><object-id xmlns:xlink="http://www.w3.org/1999/xlink" content-type="arpha" xlink:type="simple">E0863822-405A-51F5-A331-E65FFB0FF8E0</object-id><label>Figure 4.</label><caption><p>Male genitalia of <italic><tp:taxon-name><tp:taxon-name-part taxon-name-part-type="genus" reg="Pseudophanias">Pseudophanias</tp:taxon-name-part> <tp:taxon-name-part taxon-name-part-type="species" reg="yaimensis">yaimensis</tp:taxon-name-part></tp:taxon-name></italic><bold>A</bold> ventral view <bold>B</bold> lateral view <bold>C</bold> dorsal view <bold>D</bold> tergite VIII <bold>E</bold> sternite VIII. Scale bars: 0.1 mm.</p></caption><graphic xmlns:xlink="http://www.w3.org/1999/xlink" xlink:href="zookeys-987-135-g004.jpg" position="float" orientation="portrait" xlink:type="simple" id="oo_472459.jpg"><uri content-type="original_file" xlink:type="simple">https://binary.pensoft.net/fig/472459</uri></graphic></fig><p><bold>Female</bold> (Fig. <xref ref-type="fig" rid="F1">1B</xref>). <abbrev xmlns:xlink="http://www.w3.org/1999/xlink" xlink:title="Length of the body" id="ABBRID0E6YAE" xlink:type="simple">BL</abbrev> 2.20–2.32 mm; <abbrev xmlns:xlink="http://www.w3.org/1999/xlink" xlink:title="length of the head from the anterior clypeal margin to the occipital constriction" id="ABBRID0EDZAE" xlink:type="simple">HL</abbrev> 0.40–0.52 mm; <abbrev xmlns:xlink="http://www.w3.org/1999/xlink" xlink:title="width of the head across the eyes" id="ABBRID0EHZAE" xlink:type="simple">HW</abbrev> 0.42–0.45 mm; <abbrev xmlns:xlink="http://www.w3.org/1999/xlink" xlink:title="length of the pronotum along the midline" id="ABBRID0ELZAE" xlink:type="simple">PL</abbrev> 0.46–0.49 mm; <abbrev xmlns:xlink="http://www.w3.org/1999/xlink" xlink:title="maximum width of the pronotum" id="ABBRID0EPZAE" xlink:type="simple">PW</abbrev> 0.44–0.46 mm; <abbrev xmlns:xlink="http://www.w3.org/1999/xlink" xlink:title="length of the elytra along the suture" id="ABBRID0ETZAE" xlink:type="simple">EL</abbrev> 0.58–0.63 mm; <abbrev xmlns:xlink="http://www.w3.org/1999/xlink" xlink:title="maximum width of the elytra" id="ABBRID0EXZAE" xlink:type="simple">EW</abbrev> 0.78–0.89 mm; <abbrev xmlns:xlink="http://www.w3.org/1999/xlink" xlink:title="length of the dorsally visible part of the abdomen along the midline" id="ABBRID0E2ZAE" xlink:type="simple">AL</abbrev> 0.70–0.76 mm; <abbrev xmlns:xlink="http://www.w3.org/1999/xlink" xlink:title="maximum width of the abdomen" id="ABBRID0E6ZAE" xlink:type="simple">AW</abbrev> 0.86–0.90 mm. Antennae (Fig. <xref ref-type="fig" rid="F2">2C</xref>) with antennomeres 11 unmodified, each ovoid, without carina and angulate spine; eyes smaller than male; mesotarsi without projection.</p></tp:treatment-sec><tp:treatment-sec sec-type="etymology" id="SECID0EH1AE"><title>Etymology.</title><p>Ishigaki Island, where the type locality of this species was discovered, is a part of the Yaeyama Islands. This specific epithet refers to Yaima which is a local dialect of the Yaeyama Islands.</p></tp:treatment-sec><tp:treatment-sec sec-type="distribution" id="SECID0EM1AE"><title>Distribution.</title><p>Japan (Ryûkyû: Ishigaki-jima Is.), China (Taiwan).</p></tp:treatment-sec><tp:treatment-sec sec-type="biology" id="SECID0ER1AE"><title>Biology.</title><p>Two paratypes from Taiwan were collected with the termite <italic><tp:taxon-name><tp:taxon-name-part taxon-name-part-type="genus" reg="Nasutitermes">Nasutitermes</tp:taxon-name-part> <tp:taxon-name-part taxon-name-part-type="species" reg="parvonasutus">parvonasutus</tp:taxon-name-part></tp:taxon-name></italic> Nawa, 1911. In Japan, one paratype was collected using a Flight Interception Trap (FIT).</p></tp:treatment-sec><tp:treatment-sec sec-type="remarks" id="SECID0EC2AE"><title>Remarks.</title><p>This species is distributed in Yaeyama-shotô Islands, Japan and Taiwan, China. The two localities are close to each other and shared the same fauna for some insect groups. The two populations show slight difference in the morphology of the aedeagus. The lateral projections of the median lobe of the population of Taiwan are relatively longer and narrower than those of the population of Yaeyama. But the general appearance and especially the male sexual characters are otherwise almost identical. Therefore, we treat such a difference as interspecific variation.</p><p>The Taiwanese specimens were collected from a nest of the <italic><tp:taxon-name><tp:taxon-name-part taxon-name-part-type="genus" reg="Nasutitermes">Nasutitermes</tp:taxon-name-part> <tp:taxon-name-part taxon-name-part-type="species" reg="parvonasutus">parvonasutus</tp:taxon-name-part></tp:taxon-name></italic> termite. However, the Japanese specimens were collected from leaf litter samples or by FIT. Some pselaphine species are known to live under the bark and rotten wood with termites. Thus, more information is needed to recognize the possible termitophyly of the new species.</p></tp:treatment-sec></tp:taxon-treatment>
