# Supplementary material for: Three new species of Pseudophanias Raffray from Japan and Taiwan Island, and synonymy of Chandleriella Hlaváč with Pseudophanias (Coleoptera, Staphylinidae, Pselaphinae)
Source: Zookeys. 2020 Nov 6;987:135–56. doi: 10.3897/zookeys.987.53648 (PMC7666096; doi:10.3897/zookeys.987.53648)
Supplement: XML Treatment for Pseudophanias nakanoi [file zookeys.987.53648-treatment3.xml]

<!DOCTYPE tp:taxon-treatment
  PUBLIC "-//TaxonX//DTD Taxonomic Treatment Publishing DTD v0 20100105//EN" "tax-treatment-NSO.dtd">
<tp:taxon-treatment xmlns:tp="http://www.plazi.org/taxpub"><tp:treatment-meta><kwd-group><label>Taxon classification</label><kwd><named-content xmlns:xlink="http://www.w3.org/1999/xlink" content-type="kingdom">Animalia</named-content></kwd><kwd><named-content xmlns:xlink="http://www.w3.org/1999/xlink" content-type="order">Coleoptera</named-content></kwd><kwd><named-content xmlns:xlink="http://www.w3.org/1999/xlink" content-type="family">Staphylinidae</named-content></kwd></kwd-group><mixed-citation publication-type="journal"><person-group><name><surname>Inoue</surname><given-names>Shota</given-names></name><name><surname>Nomura</surname><given-names>Shûhei</given-names></name><name><surname>Yin</surname><given-names>Zi-Wei</given-names></name></person-group><article-title>Three new species of <italic><tp:taxon-name><tp:taxon-name-part taxon-name-part-type="genus" reg="Pseudophanias">Pseudophanias</tp:taxon-name-part></tp:taxon-name></italic> Raffray from Japan and Taiwan Island, and synonymy of <italic><tp:taxon-name><tp:taxon-name-part taxon-name-part-type="genus" reg="Chandleriella">Chandleriella</tp:taxon-name-part></tp:taxon-name></italic> Hlaváč with <italic><tp:taxon-name><tp:taxon-name-part taxon-name-part-type="genus" reg="Pseudophanias">Pseudophanias</tp:taxon-name-part></tp:taxon-name></italic> (<tp:taxon-name><tp:taxon-name-part taxon-name-part-type="order">Coleoptera</tp:taxon-name-part></tp:taxon-name>, <tp:taxon-name><tp:taxon-name-part taxon-name-part-type="family">Staphylinidae</tp:taxon-name-part></tp:taxon-name>, <tp:taxon-name><tp:taxon-name-part taxon-name-part-type="subfamily">Pselaphinae</tp:taxon-name-part></tp:taxon-name>)</article-title><source>Zookeys</source><day>06</day><month>11</month><year>2020</year><volume>987</volume><fpage>135</fpage><lpage>156</lpage><pub-id pub-id-type="doi">10.3897/zookeys.987.53648</pub-id></mixed-citation></tp:treatment-meta><tp:nomenclature><tp:taxon-name><object-id xmlns:xlink="http://www.w3.org/1999/xlink" content-type="arpha" xlink:type="simple">FB066C47-209D-5E66-B62D-E2F86E8F6361</object-id>
            <tp:taxon-name-part taxon-name-part-type="genus" reg="Pseudophanias">Pseudophanias</tp:taxon-name-part>
            <tp:taxon-name-part taxon-name-part-type="species" reg="nakanoi">nakanoi</tp:taxon-name-part>
            <object-id xmlns:xlink="http://www.w3.org/1999/xlink" content-type="zoobank" xlink:type="simple">http://zoobank.org/6782BACF-BBD3-423C-8A48-5EAD6B3645C1</object-id>
          </tp:taxon-name><tp:taxon-authority>Inoue, Nomura &amp; Yin</tp:taxon-authority><tp:taxon-status xmlns:xlink="http://www.w3.org/1999/xlink" xlink:type="simple">sp. nov.</tp:taxon-status><xref ref-type="fig" rid="F5">Figs 5</xref><xref ref-type="fig" rid="F6">, 6</xref><xref ref-type="fig" rid="F7">, 7</xref><xref ref-type="fig" rid="F8">, 8 [Japanese name: Nakano-tsumugata-arizukamushi]</xref></tp:nomenclature><tp:treatment-sec sec-type="type material" id="SECID0EO4AE"><title>Type material.</title><p><bold><italic>Holotype</italic></bold> (<named-content xmlns:xlink="http://www.w3.org/1999/xlink" content-type="dwc:institutional_code" xlink:type="simple">NSMT</named-content>): ♂, “屋久島 小楊枝林道, alt. 190 m. / [Yakushima Is.], Japan: / Kagoshima-ken, Kumage-gun, / Yakushima-chô, Koyôji-rindô / <named-content xmlns:xlink="http://www.w3.org/1999/xlink" content-type="dwc:verbatimCoordinates" xlink:type="simple"><named-content content-type="geo-json" specific-use="{&#34;type&#34;:&#34;Point&#34;,&#34;coordinates&#34;:[130.425000,30.293333]}" id="NCID0EB5AE" xlink:type="simple">30°17'36"N, 130°25'30"E</named-content></named-content>, / 21 IX 2018, F. Nakano leg. // HOLOTYPE (red) /♂, <italic><tp:taxon-name><tp:taxon-name-part taxon-name-part-type="genus" reg="Pseudophanias">Pseudophanias</tp:taxon-name-part> <tp:taxon-name-part taxon-name-part-type="species" reg="nakanoi">nakanoi</tp:taxon-name-part></tp:taxon-name></italic> sp. nov., / det. Inoue, Nomura &amp; Yin, 2020” <bold><italic>Paratype</italic></bold>: Japan: 1 ♀, [Ryûkyû; Tokara-rettô Isls.], Kagoshima-ken, Toshima-mura, Nakano-shima Is, Sato, 7–9 VII 2019, (leaf litter), N. Tsuji leg., with collecting permission of Toshima-mura Village (<named-content xmlns:xlink="http://www.w3.org/1999/xlink" content-type="dwc:institutional_code" xlink:type="simple">NSMT</named-content>). Paratype pinned with the following label: “PARATYPE (yellow) / ♀, <italic><tp:taxon-name><tp:taxon-name-part taxon-name-part-type="genus" reg="Pseudophanias">Pseudophanias</tp:taxon-name-part> <tp:taxon-name-part taxon-name-part-type="species" reg="nakanoi">nakanoi</tp:taxon-name-part></tp:taxon-name></italic> sp. nov., / det. Inoue, Nomura &amp; Yin, 2020”.</p></tp:treatment-sec><tp:treatment-sec sec-type="diagnosis" id="SECID0EE6AE"><title>Diagnosis.</title><p><italic><tp:taxon-name><tp:taxon-name-part taxon-name-part-type="genus" reg="Pseudophanias">Pseudophanias</tp:taxon-name-part> <tp:taxon-name-part taxon-name-part-type="species" reg="nakanoi">nakanoi</tp:taxon-name-part></tp:taxon-name></italic> is similar to <italic><tp:taxon-name><tp:taxon-name-part taxon-name-part-type="genus" reg="Pseudophanias">P.</tp:taxon-name-part> <tp:taxon-name-part taxon-name-part-type="species" reg="clavatus">clavatus</tp:taxon-name-part></tp:taxon-name></italic> Raffray, 1904, but <italic><tp:taxon-name><tp:taxon-name-part taxon-name-part-type="genus" reg="Pseudophanias">P.</tp:taxon-name-part> <tp:taxon-name-part taxon-name-part-type="species" reg="nakanoi">nakanoi</tp:taxon-name-part></tp:taxon-name></italic> can be distinguished from the latter by its modified antennal clubs, which are formed by three apical antennomeres, and the finely punctate head and pronotum.</p></tp:treatment-sec><tp:treatment-sec sec-type="description" id="SECID0EMAAG"><title>Description.</title><p><bold>Male</bold> (Figs <xref ref-type="fig" rid="F5">5A</xref>, <xref ref-type="fig" rid="F6">6A</xref>). Body length 2.59 mm. Dorsal surface densely covered with long setae. <bold><italic>Head</italic></bold> (Fig. <xref ref-type="fig" rid="F7">7A</xref>) as long as wide, <abbrev xmlns:xlink="http://www.w3.org/1999/xlink" xlink:title="length of the head from the anterior clypeal margin to the occipital constriction" id="ABBRID0EDBAG" xlink:type="simple">HL</abbrev> 0.52 mm, <abbrev xmlns:xlink="http://www.w3.org/1999/xlink" xlink:title="width of the head across the eyes" id="ABBRID0EHBAG" xlink:type="simple">HW</abbrev> 0.52 mm, nearly trapezoidal; frontal rostrum broad, short, strongly sulcate along midline, with large fovea in frontal sulcus; antennal tubercles distinct, with dense punctures which gradually disappear towards vertex; vertex polished, finely punctate, with pair of foveae; frontal, vertexal foveae glabrous; eyes large, weakly prominent; postocular margins two times longer than length of eyes. <bold><italic>Antennae</italic></bold> (Fig. <xref ref-type="fig" rid="F6">6B</xref>) moderately elongate, 1.36 mm in length; antennal clubs formed by apical three antennomeres; antennomeres 1 thick, elongate, 1.5 times longer than 2; 2 slightly longer than wide; 3–7 nearly moniliform; 8 transverse; 9–11 enlarged, slightly excavated in outer margin; 9 nearly ovoid, each with smooth area on ventral surface; 10 transverse, half as long as 9, each with smooth area on ventral surface; 11 enlarged, widest at apical 1/3, strongly produced outward, roundly broadened to apices in inner margin, each with smooth area on ventral surface. Maxillary palpi (Fig. <xref ref-type="fig" rid="F7">7B</xref>) symmetrical; palpomeres 1 minute; palpomeres 2 elongate, narrowed in basal halves; palpomeres 3 small, widest at apices; palpomeres 4 fusiform. <bold><italic>Pronotum</italic></bold> (Fig. <xref ref-type="fig" rid="F7">7C</xref>) slightly wider than long, <abbrev xmlns:xlink="http://www.w3.org/1999/xlink" xlink:title="length of the pronotum along the midline" id="ABBRID0E4BAG" xlink:type="simple">PL</abbrev> 0.53 mm, <abbrev xmlns:xlink="http://www.w3.org/1999/xlink" xlink:title="maximum width of the pronotum" id="ABBRID0EBCAG" xlink:type="simple">PW</abbrev> 0.55 mm; widest near anterior 1/3, then narrowed anteriorly, posteriorly, with coarse punctures along posterior margin, with a median and pair of lateral antebasal foveae, with distinct conical spine just anterior of above median fovea. <bold><italic>Metaventrite</italic></bold> (Figs <xref ref-type="fig" rid="F6">6D</xref>, <xref ref-type="fig" rid="F7">7D</xref>) finely punctate, moderately convex, but just above metaventral apex roundly impressed; that impression half as long as metaventral length, occupying 1/4 metaventral width; anterior margin of that impression moderately rounded, distinct. <bold><italic>Elytra</italic></bold> (Fig. <xref ref-type="fig" rid="F7">7E</xref>) nearly subtrapezoidal, widest near posterior 1/4 much wider than long, <abbrev xmlns:xlink="http://www.w3.org/1999/xlink" xlink:title="length of the elytra along the suture" id="ABBRID0EXCAG" xlink:type="simple">EL</abbrev> 0.72 mm, <abbrev xmlns:xlink="http://www.w3.org/1999/xlink" xlink:title="maximum width of the elytra" id="ABBRID0E2CAG" xlink:type="simple">EW</abbrev> 0.99 mm, with dense setae, coarsely punctate, each elytron with two basal foveae; discal stria shallow, extending from median fovea to posterior 1/3. <bold><italic>Legs</italic>.</bold> All legs moderately elongate and slender; femora each broadest near middle; tibiae each slightly broadened to apices, with dense yellow setae at apices; protibiae and mesotibiae nearly straight; metatibiae longest; tarsi each elongate, with tarsomeres 2 two-thirds as long as 3; mesotarsi (Fig. <xref ref-type="fig" rid="F7">7G</xref>) modified, broadest; tarsomeres 3 each with projection of 3/4 length of entire tarsomeres; tarsal claws (Fig. <xref ref-type="fig" rid="F7">7H</xref>) asymmetrical; anterior claws long; posterior claws thin, short. <bold><italic>Abdomen</italic></bold> (Fig. <xref ref-type="fig" rid="F7">7F</xref>) wider than long, widest at tergite IV, <abbrev xmlns:xlink="http://www.w3.org/1999/xlink" xlink:title="length of the dorsally visible part of the abdomen along the midline" id="ABBRID0ESDAG" xlink:type="simple">AL</abbrev> 0.82 mm, <abbrev xmlns:xlink="http://www.w3.org/1999/xlink" xlink:title="maximum width of the abdomen" id="ABBRID0EWDAG" xlink:type="simple">AW</abbrev> 1.03 mm; tergite IV longest, twice as long as tergite V, with pair of longitudinal carinae extending to posterior half, with mediobasal setose depression distinct. Tergite and sternite VIII as in Fig. <xref ref-type="fig" rid="F8">8D, E</xref>. <bold><italic>Aedeagus</italic></bold> (Fig. <xref ref-type="fig" rid="F8">8A–C</xref>) 0.46 mm in length, well-sclerotized, symmetrical in dorso-ventral view; parameres extremely elongate, reaching near apical fourth, each with three setae at apex; median lobe broad at base, split into ventral and dorsal lobes in lateral view; ventral lobe broadened from base toward apex in dorso-ventral view, curved ventrally and narrowed apically in lateral view; dorsal lobe terminated apical 1/3 of ventral lobe; endophallus indistinct.</p><p><bold>Female</bold> (Fig. <xref ref-type="fig" rid="F5">5B</xref>). <abbrev xmlns:xlink="http://www.w3.org/1999/xlink" xlink:title="Length of the body" id="ABBRID0ENEAG" xlink:type="simple">BL</abbrev> 2.56 mm; <abbrev xmlns:xlink="http://www.w3.org/1999/xlink" xlink:title="length of the head from the anterior clypeal margin to the occipital constriction" id="ABBRID0EREAG" xlink:type="simple">HL</abbrev> 0.49 mm; <abbrev xmlns:xlink="http://www.w3.org/1999/xlink" xlink:title="width of the head across the eyes" id="ABBRID0EVEAG" xlink:type="simple">HW</abbrev> 0.52 mm; <abbrev xmlns:xlink="http://www.w3.org/1999/xlink" xlink:title="length of the pronotum along the midline" id="ABBRID0EZEAG" xlink:type="simple">PL</abbrev> 0.53 mm; <abbrev xmlns:xlink="http://www.w3.org/1999/xlink" xlink:title="maximum width of the pronotum" id="ABBRID0E4EAG" xlink:type="simple">PW</abbrev> 0.57 mm; <abbrev xmlns:xlink="http://www.w3.org/1999/xlink" xlink:title="length of the elytra along the suture" id="ABBRID0EBFAG" xlink:type="simple">EL</abbrev> 0.73 mm; <abbrev xmlns:xlink="http://www.w3.org/1999/xlink" xlink:title="maximum width of the elytra" id="ABBRID0EFFAG" xlink:type="simple">EW</abbrev> 1.00 mm; <abbrev xmlns:xlink="http://www.w3.org/1999/xlink" xlink:title="length of the dorsally visible part of the abdomen along the midline" id="ABBRID0EJFAG" xlink:type="simple">AL</abbrev> 0.81 mm; <abbrev xmlns:xlink="http://www.w3.org/1999/xlink" xlink:title="maximum width of the abdomen" id="ABBRID0ENFAG" xlink:type="simple">AW</abbrev> 1.03 mm. Antennae (Fig. <xref ref-type="fig" rid="F6">6C</xref>) unmodified, nearly moniliform, successively broadened apically; antennomeres 11 largest; eyes smaller than in male; mesotarsi without projection.</p><fig id="F5" position="float" orientation="portrait"><object-id xmlns:xlink="http://www.w3.org/1999/xlink" content-type="doi" xlink:type="simple">10.3897/zookeys.987.53648.figure5</object-id><object-id xmlns:xlink="http://www.w3.org/1999/xlink" content-type="arpha" xlink:type="simple">E1370D05-399B-5A91-A17E-02FD7A2664EC</object-id><label>Figure 5.</label><caption><p>Dorsal habitus of <italic><tp:taxon-name><tp:taxon-name-part taxon-name-part-type="genus" reg="Pseudophanias">Pseudophanias</tp:taxon-name-part> <tp:taxon-name-part taxon-name-part-type="species" reg="nakanoi">nakanoi</tp:taxon-name-part></tp:taxon-name></italic><bold>A</bold> male <bold>B</bold> female. Scale bar: 1.0 mm.</p></caption><graphic xmlns:xlink="http://www.w3.org/1999/xlink" xlink:href="zookeys-987-135-g005.jpg" position="float" orientation="portrait" xlink:type="simple" id="oo_472460.jpg"><uri content-type="original_file" xlink:type="simple">https://binary.pensoft.net/fig/472460</uri></graphic></fig><fig id="F6" position="float" orientation="portrait"><object-id xmlns:xlink="http://www.w3.org/1999/xlink" content-type="doi" xlink:type="simple">10.3897/zookeys.987.53648.figure6</object-id><object-id xmlns:xlink="http://www.w3.org/1999/xlink" content-type="arpha" xlink:type="simple">072D4EE6-A565-5D58-AFF6-BF35F8FA2424</object-id><label>Figure 6.</label><caption><p>Morphological details of <italic><tp:taxon-name><tp:taxon-name-part taxon-name-part-type="genus" reg="Pseudophanias">Pseudophanias</tp:taxon-name-part> <tp:taxon-name-part taxon-name-part-type="species" reg="nakanoi">nakanoi</tp:taxon-name-part></tp:taxon-name></italic><bold>A</bold> habitus in lateral view <bold>B</bold> male antenna <bold>C</bold> female antenna <bold>D</bold> male metaventrite. Scale bars: 1.0 mm (<bold>A</bold>); 0.5 mm (<bold>D</bold>); 0.2 mm (<bold>B, C</bold>).</p></caption><graphic xmlns:xlink="http://www.w3.org/1999/xlink" xlink:href="zookeys-987-135-g006.jpg" position="float" orientation="portrait" xlink:type="simple" id="oo_472461.jpg"><uri content-type="original_file" xlink:type="simple">https://binary.pensoft.net/fig/472461</uri></graphic></fig><fig id="F7" position="float" orientation="portrait"><object-id xmlns:xlink="http://www.w3.org/1999/xlink" content-type="doi" xlink:type="simple">10.3897/zookeys.987.53648.figure7</object-id><object-id xmlns:xlink="http://www.w3.org/1999/xlink" content-type="arpha" xlink:type="simple">72A548CE-0ED0-58FA-8821-EEB5B3408485</object-id><label>Figure 7.</label><caption><p>SEM images of <italic><tp:taxon-name><tp:taxon-name-part taxon-name-part-type="genus" reg="Pseudophanias">Pseudophanias</tp:taxon-name-part> <tp:taxon-name-part taxon-name-part-type="species" reg="nakanoi">nakanoi</tp:taxon-name-part></tp:taxon-name></italic>, male <bold>A</bold> head <bold>B</bold> maxillary palp <bold>C</bold> pronotum <bold>D</bold> metaventrite <bold>E</bold> elytra <bold>F</bold> abdomen <bold>G</bold> mesotarsus <bold>H</bold> mesotarsal claws. Scale bar: 0.2 mm (<bold>A, C–G</bold>); 0.1 mm (<bold>B</bold>); 0.05 mm (<bold>H</bold>).</p></caption><graphic xmlns:xlink="http://www.w3.org/1999/xlink" xlink:href="zookeys-987-135-g007.jpg" position="float" orientation="portrait" xlink:type="simple" id="oo_472462.jpg"><uri content-type="original_file" xlink:type="simple">https://binary.pensoft.net/fig/472462</uri></graphic></fig><fig id="F8" position="float" orientation="portrait"><object-id xmlns:xlink="http://www.w3.org/1999/xlink" content-type="doi" xlink:type="simple">10.3897/zookeys.987.53648.figure8</object-id><object-id xmlns:xlink="http://www.w3.org/1999/xlink" content-type="arpha" xlink:type="simple">B57588D1-48A3-5157-A256-7F179CC45942</object-id><label>Figure 8.</label><caption><p>Male genitalia of <italic><tp:taxon-name><tp:taxon-name-part taxon-name-part-type="genus" reg="Pseudophanias">Pseudophanias</tp:taxon-name-part> <tp:taxon-name-part taxon-name-part-type="species" reg="nakanoi">nakanoi</tp:taxon-name-part></tp:taxon-name></italic><bold>A</bold> ventral view <bold>B</bold> lateral view <bold>C</bold> dorsal view <bold>D</bold> tergite VIII <bold>E</bold> sternite VIII. Scale bars: 0.1 mm.</p></caption><graphic xmlns:xlink="http://www.w3.org/1999/xlink" xlink:href="zookeys-987-135-g008.jpg" position="float" orientation="portrait" xlink:type="simple" id="oo_472463.jpg"><uri content-type="original_file" xlink:type="simple">https://binary.pensoft.net/fig/472463</uri></graphic></fig></tp:treatment-sec><tp:treatment-sec sec-type="etymology" id="SECID0EHKAG"><title>Etymology.</title><p>The new species is named after Mr Fumitaka Nakano, the original collector of the holotype.</p></tp:treatment-sec><tp:treatment-sec sec-type="distribution" id="SECID0EMKAG"><title>Distribution.</title><p>Japan (Ryûkyû: Tokara-rettô Isls.; Kyûshû: Yakushima Is.)</p></tp:treatment-sec><tp:treatment-sec sec-type="biology" id="SECID0ERKAG"><title>Biology.</title><p>The holotype was collected from a dead tree of the family <tp:taxon-name><tp:taxon-name-part taxon-name-part-type="family">Fagaceae</tp:taxon-name-part></tp:taxon-name>, and the paratype female was collected from leaf litter.</p></tp:treatment-sec></tp:taxon-treatment>
