# Supplementary material for: Three new species of Pseudophanias Raffray from Japan and Taiwan Island, and synonymy of Chandleriella Hlaváč with Pseudophanias (Coleoptera, Staphylinidae, Pselaphinae)
Source: Zookeys. 2020 Nov 6;987:135–56. doi: 10.3897/zookeys.987.53648 (PMC7666096; doi:10.3897/zookeys.987.53648)
Supplement: XML Treatment for Pseudophanias excavatus [file zookeys.987.53648-treatment4.xml]

<!DOCTYPE tp:taxon-treatment
  PUBLIC "-//TaxonX//DTD Taxonomic Treatment Publishing DTD v0 20100105//EN" "tax-treatment-NSO.dtd">
<tp:taxon-treatment xmlns:tp="http://www.plazi.org/taxpub"><tp:treatment-meta><kwd-group><label>Taxon classification</label><kwd><named-content xmlns:xlink="http://www.w3.org/1999/xlink" content-type="kingdom">Animalia</named-content></kwd><kwd><named-content xmlns:xlink="http://www.w3.org/1999/xlink" content-type="order">Coleoptera</named-content></kwd><kwd><named-content xmlns:xlink="http://www.w3.org/1999/xlink" content-type="family">Staphylinidae</named-content></kwd></kwd-group><mixed-citation publication-type="journal"><person-group><name><surname>Inoue</surname><given-names>Shota</given-names></name><name><surname>Nomura</surname><given-names>Shûhei</given-names></name><name><surname>Yin</surname><given-names>Zi-Wei</given-names></name></person-group><article-title>Three new species of <italic><tp:taxon-name><tp:taxon-name-part taxon-name-part-type="genus" reg="Pseudophanias">Pseudophanias</tp:taxon-name-part></tp:taxon-name></italic> Raffray from Japan and Taiwan Island, and synonymy of <italic><tp:taxon-name><tp:taxon-name-part taxon-name-part-type="genus" reg="Chandleriella">Chandleriella</tp:taxon-name-part></tp:taxon-name></italic> Hlaváč with <italic><tp:taxon-name><tp:taxon-name-part taxon-name-part-type="genus" reg="Pseudophanias">Pseudophanias</tp:taxon-name-part></tp:taxon-name></italic> (<tp:taxon-name><tp:taxon-name-part taxon-name-part-type="order">Coleoptera</tp:taxon-name-part></tp:taxon-name>, <tp:taxon-name><tp:taxon-name-part taxon-name-part-type="family">Staphylinidae</tp:taxon-name-part></tp:taxon-name>, <tp:taxon-name><tp:taxon-name-part taxon-name-part-type="subfamily">Pselaphinae</tp:taxon-name-part></tp:taxon-name>)</article-title><source>Zookeys</source><day>06</day><month>11</month><year>2020</year><volume>987</volume><fpage>135</fpage><lpage>156</lpage><pub-id pub-id-type="doi">10.3897/zookeys.987.53648</pub-id></mixed-citation></tp:treatment-meta><tp:nomenclature><tp:taxon-name><object-id xmlns:xlink="http://www.w3.org/1999/xlink" content-type="arpha" xlink:type="simple">190D674F-79B3-5837-8011-AF4CAE51FF2B</object-id>
            <tp:taxon-name-part taxon-name-part-type="genus" reg="Pseudophanias">Pseudophanias</tp:taxon-name-part>
            <tp:taxon-name-part taxon-name-part-type="species" reg="excavatus">excavatus</tp:taxon-name-part>
            <object-id xmlns:xlink="http://www.w3.org/1999/xlink" content-type="zoobank" xlink:type="simple">http://zoobank.org/E9C17AEF-CEA2-45DB-A952-52905F0943BE</object-id>
          </tp:taxon-name><tp:taxon-authority>Inoue, Nomura &amp; Yin</tp:taxon-authority><tp:taxon-status xmlns:xlink="http://www.w3.org/1999/xlink" xlink:type="simple">sp. nov.</tp:taxon-status><xref ref-type="fig" rid="F9">Figs 9</xref><xref ref-type="fig" rid="F10">, 10</xref><xref ref-type="fig" rid="F11">, 11</xref><xref ref-type="fig" rid="F12">, 12</xref><xref ref-type="fig" rid="F13">, 13</xref></tp:nomenclature><tp:treatment-sec sec-type="type material" id="SECID0EZMAG"><title>Type material.</title><p><bold><italic>Holotype</italic></bold> (<named-content xmlns:xlink="http://www.w3.org/1999/xlink" content-type="dwc:institutional_code" xlink:type="simple">NSMT</named-content>): ♂, “Tengshih (1400 m, litter) / Kaosiung Hsien / [M-Taiwan] / 台湾高雄縣藤枝 / 20–22. iv. 2001, H. Sugaya leg. // HOLOTYPE (red) /♂, <italic><tp:taxon-name><tp:taxon-name-part taxon-name-part-type="genus" reg="Pseudophanias">Pseudophanias</tp:taxon-name-part> <tp:taxon-name-part taxon-name-part-type="species" reg="excavatus">excavatus</tp:taxon-name-part></tp:taxon-name></italic> sp. nov., / det. Inoue, Nomura &amp; Yin, 2020” <bold><italic>Paratypes</italic></bold>: (<named-content xmlns:xlink="http://www.w3.org/1999/xlink" content-type="dwc:institutional_code" xlink:type="simple">NSMT</named-content>, <named-content xmlns:xlink="http://www.w3.org/1999/xlink" content-type="dwc:institutional_code" xlink:type="simple">KUM</named-content>, <named-content xmlns:xlink="http://www.w3.org/1999/xlink" content-type="dwc:institutional_code" xlink:type="simple">NMNS</named-content>) 1 ♂, 3 ♀, same data as holotype; 6 ♂, 1 ♀, same data as holotype, but 29–30 IV 2001; 1 ♂, 2 ♀, same data as holotype, but 30 IV 2001. Each paratype pinned with the following label: “PARATYPE (yellow) / ♂ (or ♀), <italic><tp:taxon-name><tp:taxon-name-part taxon-name-part-type="genus" reg="Pseudophanias">Pseudophanias</tp:taxon-name-part> <tp:taxon-name-part taxon-name-part-type="species" reg="excavatus">excavatus</tp:taxon-name-part></tp:taxon-name></italic> sp. nov., / det. Inoue, Nomura &amp; Yin, 2020”.</p></tp:treatment-sec><tp:treatment-sec sec-type="diagnosis" id="SECID0EROAG"><title>Diagnosis.</title><p>This species is readily distinguished from other members of <italic><tp:taxon-name><tp:taxon-name-part taxon-name-part-type="genus" reg="Pseudophanias">Pseudophanias</tp:taxon-name-part></tp:taxon-name></italic> by the clasping formed antennae in the male, frontal sulcus indistinct, and the rounded pronotum.</p></tp:treatment-sec><tp:treatment-sec sec-type="description" id="SECID0E5OAG"><title>Description.</title><p><bold>Male</bold> (Figs <xref ref-type="fig" rid="F9">9A</xref>, <xref ref-type="fig" rid="F10">10A</xref>). Body length 2.21–2.48 mm. Dorsal surface with dense setae.</p><p><bold><italic>Head</italic></bold> (Fig. <xref ref-type="fig" rid="F11">11A</xref>) as long as wide, <abbrev xmlns:xlink="http://www.w3.org/1999/xlink" xlink:title="length of the head from the anterior clypeal margin to the occipital constriction" id="ABBRID0EZPAG" xlink:type="simple">HL</abbrev> 0.45–0.50 mm, <abbrev xmlns:xlink="http://www.w3.org/1999/xlink" xlink:title="width of the head across the eyes" id="ABBRID0E4PAG" xlink:type="simple">HW</abbrev> 0.43–0.50 mm, densely punctate, with dense, long setae; frontal rostrum broad, with frontal fovea nude; antennal tubercles distinct; vertex flat, with pair of glabrous foveae; eyes prominent, small; occiput with dense setae; postocular margin two times longer than eyes; small areas just posterior to U-shaped setose sulci finely punctate. <bold><italic>Antennae</italic></bold> (Figs <xref ref-type="fig" rid="F10">10B</xref>, <xref ref-type="fig" rid="F12">12A–E</xref>) strongly modified, 0.98–1.12 mm in length; antennomeres 1 elongate, as long as 2–4 combined; 2–4 each transverse, successively shorter; 5–11 strongly excavated on ventral side, with tufts of setae on ventral surface, modified to form clasping, each excavated on ventral surface; 5–9 each two times wider than 4, each transverse; 9 longer than 8; 10 as long as 9, asymmetrical; outer side strongly produced ventrally in 9; 11 enlarged, with glabrous areas on ventral side. Maxillary palpi (Fig. <xref ref-type="fig" rid="F11">11B</xref>) symmetrical; palpomeres 1 minute; palpomeres 2 elongate, narrowed in basal halves; palpomeres 3 small, widest at apices; palpomeres 4 fusiform. <bold><italic>Pronotum</italic></bold> (Fig. <xref ref-type="fig" rid="F11">11C</xref>) about as long as wide, <abbrev xmlns:xlink="http://www.w3.org/1999/xlink" xlink:title="length of the pronotum along the midline" id="ABBRID0EXQAG" xlink:type="simple">PL</abbrev> 0.47–0.55 mm, <abbrev xmlns:xlink="http://www.w3.org/1999/xlink" xlink:title="maximum width of the pronotum" id="ABBRID0E2QAG" xlink:type="simple">PW</abbrev> 0.50–0.55 mm, broadly rounded, widest at middle, finely punctate on dorsal surface, with a median and pair of lateral antebasal foveae; antebasal area strongly punctate. <bold><italic>Metaventrite</italic></bold> (Figs <xref ref-type="fig" rid="F10">10D</xref>, <xref ref-type="fig" rid="F11">11D</xref>) finely punctate, strongly convex, but area just above metaventral apex roundly impressed; that impression 2/3 as long as metaventral length, occupying 1/4 metaventral width; anterior margin of that impression sharply rounded, distinct. <bold><italic>Elytra</italic></bold> (Fig. <xref ref-type="fig" rid="F11">11E</xref>) much wider than long, <abbrev xmlns:xlink="http://www.w3.org/1999/xlink" xlink:title="length of the elytra along the suture" id="ABBRID0ERRAG" xlink:type="simple">EL</abbrev> 0.57–0.65 mm, <abbrev xmlns:xlink="http://www.w3.org/1999/xlink" xlink:title="maximum width of the elytra" id="ABBRID0EVRAG" xlink:type="simple">EW</abbrev> 0.90–0.98 mm, trapezoidal, finely punctate, each elytron with two basal fovea; discal stria shallow, extending from basal fovea placed middle to posterior 1/3. <bold><italic>Legs</italic>.</bold> All legs moderately short; each femora broadest near middle; protibiae, mesotibiae with dense yellow setae at apices; protibiae, metatibiae moderately straight; mesotibiae slightly arcuate at apical fourth; tarsi (Fig. <xref ref-type="fig" rid="F11">11G</xref>) each with tarsomere 2 half as long as tarsomere 3; tarsal claws (Fig. <xref ref-type="fig" rid="F11">11H</xref>) asymmetrical; anterior claws long, posterior claws thin, short. <bold><italic>Abdomen</italic></bold> (Fig. <xref ref-type="fig" rid="F11">11F</xref>) much wider than long, widest at tergite IV, <abbrev xmlns:xlink="http://www.w3.org/1999/xlink" xlink:title="length of the dorsally visible part of the abdomen along the midline" id="ABBRID0EMSAG" xlink:type="simple">AL</abbrev> 0.64–0.81 mm, <abbrev xmlns:xlink="http://www.w3.org/1999/xlink" xlink:title="maximum width of the abdomen" id="ABBRID0EQSAG" xlink:type="simple">AW</abbrev> 0.97–1.05 mm, lacking discal carinae; tergite IV longest, twice as long as V, with setose depression at base. Tergite and sternite VIII as in Fig. <xref ref-type="fig" rid="F13">13D, E</xref>. <bold><italic>Aedeagus</italic></bold> (Fig. <xref ref-type="fig" rid="F13">13A–C</xref>) 0.60–0.63 mm in length, well-sclerotized, slightly asymmetrical in dorsal and ventral view, tubular in lateral view; parameres symmetrical, extremely elongate, reaching apical third, each with five setae at apex; median lobe roundly curved, C-shaped in lateral view; apical part widely opened, narrowed towards basal part to connect ovoidal dorsal diaphragm; apical lobe extending downward, curved to form S-shaped in lateral view, widely opened at base, strongly produced laterally at apex; endophallus indistinct.</p><p><bold>Female</bold> (Fig. <xref ref-type="fig" rid="F9">9B</xref>). <abbrev xmlns:xlink="http://www.w3.org/1999/xlink" xlink:title="Length of the body" id="ABBRID0EHTAG" xlink:type="simple">BL</abbrev> 2.21–2.27 mm; <abbrev xmlns:xlink="http://www.w3.org/1999/xlink" xlink:title="length of the head from the anterior clypeal margin to the occipital constriction" id="ABBRID0ELTAG" xlink:type="simple">HL</abbrev> 0.44–0.48 mm; <abbrev xmlns:xlink="http://www.w3.org/1999/xlink" xlink:title="width of the head across the eyes" id="ABBRID0EPTAG" xlink:type="simple">HW</abbrev> 0.44–0.48 mm; <abbrev xmlns:xlink="http://www.w3.org/1999/xlink" xlink:title="length of the pronotum along the midline" id="ABBRID0ETTAG" xlink:type="simple">PL</abbrev> 0.47–0.55 mm; <abbrev xmlns:xlink="http://www.w3.org/1999/xlink" xlink:title="maximum width of the pronotum" id="ABBRID0EXTAG" xlink:type="simple">PW</abbrev> 0.46–0.51 mm; <abbrev xmlns:xlink="http://www.w3.org/1999/xlink" xlink:title="length of the elytra along the suture" id="ABBRID0E2TAG" xlink:type="simple">EL</abbrev> 0.56–0.63 mm; <abbrev xmlns:xlink="http://www.w3.org/1999/xlink" xlink:title="maximum width of the elytra" id="ABBRID0E6TAG" xlink:type="simple">EW</abbrev> 0.90–0.94 mm; <abbrev xmlns:xlink="http://www.w3.org/1999/xlink" xlink:title="length of the dorsally visible part of the abdomen along the midline" id="ABBRID0EDUAG" xlink:type="simple">AL</abbrev> 0.67–0.70 mm; <abbrev xmlns:xlink="http://www.w3.org/1999/xlink" xlink:title="maximum width of the abdomen" id="ABBRID0EHUAG" xlink:type="simple">AW</abbrev> 0.94–0.96 mm. Antennae (Fig. <xref ref-type="fig" rid="F10">10C</xref>) with antennomeres 11 simple, successively widened towards apices; antennomeres 2–10 each transverse; 11 ovoid, largest. Metaventrite convex, lacking metaventral impression.</p><fig id="F9" position="float" orientation="portrait"><object-id xmlns:xlink="http://www.w3.org/1999/xlink" content-type="doi" xlink:type="simple">10.3897/zookeys.987.53648.figure9</object-id><object-id xmlns:xlink="http://www.w3.org/1999/xlink" content-type="arpha" xlink:type="simple">2F387FFD-3A1C-5838-94BE-E4BACAF4D99F</object-id><label>Figure 9.</label><caption><p>Dorsal habitus of <italic><tp:taxon-name><tp:taxon-name-part taxon-name-part-type="genus" reg="Pseudophanias">Pseudophanias</tp:taxon-name-part> <tp:taxon-name-part taxon-name-part-type="species" reg="excavatus">excavatus</tp:taxon-name-part></tp:taxon-name></italic><bold>A</bold> male <bold>B</bold> female. Scale bar: 1.0 mm.</p></caption><graphic xmlns:xlink="http://www.w3.org/1999/xlink" xlink:href="zookeys-987-135-g009.jpg" position="float" orientation="portrait" xlink:type="simple" id="oo_472464.jpg"><uri content-type="original_file" xlink:type="simple">https://binary.pensoft.net/fig/472464</uri></graphic></fig><fig id="F10" position="float" orientation="portrait"><object-id xmlns:xlink="http://www.w3.org/1999/xlink" content-type="doi" xlink:type="simple">10.3897/zookeys.987.53648.figure10</object-id><object-id xmlns:xlink="http://www.w3.org/1999/xlink" content-type="arpha" xlink:type="simple">0836BC19-4E0D-5D07-B10E-84BB386316DA</object-id><label>Figure 10.</label><caption><p>Morphological details of <italic><tp:taxon-name><tp:taxon-name-part taxon-name-part-type="genus" reg="Pseudophanias">Pseudophanias</tp:taxon-name-part> <tp:taxon-name-part taxon-name-part-type="species" reg="excavatus">excavatus</tp:taxon-name-part></tp:taxon-name></italic><bold>A</bold> habitus in lateral view <bold>B</bold> male antenna <bold>C</bold> female antenna <bold>D</bold> male metaventrite. Scale bars: 1.0 mm (<bold>A</bold>); 0.5 mm (<bold>D</bold>); 0.2 mm (<bold>B, C</bold>).</p></caption><graphic xmlns:xlink="http://www.w3.org/1999/xlink" xlink:href="zookeys-987-135-g010.jpg" position="float" orientation="portrait" xlink:type="simple" id="oo_472465.jpg"><uri content-type="original_file" xlink:type="simple">https://binary.pensoft.net/fig/472465</uri></graphic></fig><fig id="F11" position="float" orientation="portrait"><object-id xmlns:xlink="http://www.w3.org/1999/xlink" content-type="doi" xlink:type="simple">10.3897/zookeys.987.53648.figure11</object-id><object-id xmlns:xlink="http://www.w3.org/1999/xlink" content-type="arpha" xlink:type="simple">80E37EF2-DC36-57B3-A6BD-B8E024C67CC0</object-id><label>Figure 11.</label><caption><p>SEM images of <italic><tp:taxon-name><tp:taxon-name-part taxon-name-part-type="genus" reg="Pseudophanias">Pseudophanias</tp:taxon-name-part> <tp:taxon-name-part taxon-name-part-type="species" reg="excavatus">excavatus</tp:taxon-name-part></tp:taxon-name></italic>, male <bold>A</bold> head <bold>B</bold> maxillary palp <bold>C</bold> pronotum <bold>D</bold> metaventrite <bold>E</bold> elytra <bold>F</bold> abdomen <bold>G</bold> protarsus <bold>H</bold> protarsal claws. Scale bars: 0.2 mm (<bold>A, C–F</bold>); 0.1 mm (<bold>B, G</bold>); 0.05 mm (<bold>H</bold>).</p></caption><graphic xmlns:xlink="http://www.w3.org/1999/xlink" xlink:href="zookeys-987-135-g011.jpg" position="float" orientation="portrait" xlink:type="simple" id="oo_472466.jpg"><uri content-type="original_file" xlink:type="simple">https://binary.pensoft.net/fig/472466</uri></graphic></fig><fig id="F12" position="float" orientation="portrait"><object-id xmlns:xlink="http://www.w3.org/1999/xlink" content-type="doi" xlink:type="simple">10.3897/zookeys.987.53648.figure12</object-id><object-id xmlns:xlink="http://www.w3.org/1999/xlink" content-type="arpha" xlink:type="simple">30C1E02B-52B7-5D59-AC19-5B8670477D32</object-id><label>Figure 12.</label><caption><p>Male antenna of <italic><tp:taxon-name><tp:taxon-name-part taxon-name-part-type="genus" reg="Pseudophanias">Pseudophanias</tp:taxon-name-part> <tp:taxon-name-part taxon-name-part-type="species" reg="excavatus">excavatus</tp:taxon-name-part></tp:taxon-name></italic> by SEM images <bold>A</bold> lateral view <bold>B</bold> ventral view <bold>C</bold> antennomere 11 in ventral view <bold>D</bold> antennomeres 5–10 in ventral view <bold>E</bold> special setae on antennomere VIII in ventral view. Scale bars: 0.2 mm (<bold>A, B</bold>); 0.1 mm (<bold>C, D</bold>); 0.01 mm (<bold>E</bold>).</p></caption><graphic xmlns:xlink="http://www.w3.org/1999/xlink" xlink:href="zookeys-987-135-g012.jpg" position="float" orientation="portrait" xlink:type="simple" id="oo_472467.jpg"><uri content-type="original_file" xlink:type="simple">https://binary.pensoft.net/fig/472467</uri></graphic></fig><fig id="F13" position="float" orientation="portrait"><object-id xmlns:xlink="http://www.w3.org/1999/xlink" content-type="doi" xlink:type="simple">10.3897/zookeys.987.53648.figure13</object-id><object-id xmlns:xlink="http://www.w3.org/1999/xlink" content-type="arpha" xlink:type="simple">11930E50-E32E-5C7A-8550-8879133B8A6A</object-id><label>Figure 13.</label><caption><p>Male genitalia of <italic><tp:taxon-name><tp:taxon-name-part taxon-name-part-type="genus" reg="Pseudophanias">Pseudophanias</tp:taxon-name-part> <tp:taxon-name-part taxon-name-part-type="species" reg="excavatus">excavatus</tp:taxon-name-part></tp:taxon-name></italic><bold>A</bold> ventral view <bold>B</bold> lateral view <bold>C</bold> dorsal view <bold>D</bold> tergite VIII <bold>E</bold> sternite VIII. Scale bars: 0.1 mm.</p></caption><graphic xmlns:xlink="http://www.w3.org/1999/xlink" xlink:href="zookeys-987-135-g013.jpg" position="float" orientation="portrait" xlink:type="simple" id="oo_472468.jpg"><uri content-type="original_file" xlink:type="simple">https://binary.pensoft.net/fig/472468</uri></graphic></fig></tp:treatment-sec><tp:treatment-sec sec-type="etymology" id="SECID0EJ1AG"><title>Etymology.</title><p>The specific epithet refers to the strongly excavated antennae in the male of the new species.</p></tp:treatment-sec><tp:treatment-sec sec-type="distribution" id="SECID0EO1AG"><title>Distribution.</title><p>China (Taiwan).</p></tp:treatment-sec><tp:treatment-sec sec-type="biology" id="SECID0ET1AG"><title>Biology.</title><p>This species was collected from leaf litter.</p></tp:treatment-sec></tp:taxon-treatment>
