# Supplementary material for: Three new species of Pseudophanias Raffray from Japan and Taiwan Island, and synonymy of Chandleriella Hlaváč with Pseudophanias (Coleoptera, Staphylinidae, Pselaphinae)
Source: Zookeys. 2020 Nov 6;987:135–56. doi: 10.3897/zookeys.987.53648 (PMC7666096; doi:10.3897/zookeys.987.53648)
Supplement: XML Treatment for Pseudophanias yunnanicus [file zookeys.987.53648-treatment6.xml]

<!DOCTYPE tp:taxon-treatment
  PUBLIC "-//TaxonX//DTD Taxonomic Treatment Publishing DTD v0 20100105//EN" "tax-treatment-NSO.dtd">
<tp:taxon-treatment xmlns:tp="http://www.plazi.org/taxpub"><tp:treatment-meta><kwd-group><label>Taxon classification</label><kwd><named-content xmlns:xlink="http://www.w3.org/1999/xlink" content-type="kingdom">Animalia</named-content></kwd><kwd><named-content xmlns:xlink="http://www.w3.org/1999/xlink" content-type="order">Coleoptera</named-content></kwd><kwd><named-content xmlns:xlink="http://www.w3.org/1999/xlink" content-type="family">Staphylinidae</named-content></kwd></kwd-group><mixed-citation publication-type="journal"><person-group><name><surname>Inoue</surname><given-names>Shota</given-names></name><name><surname>Nomura</surname><given-names>Shûhei</given-names></name><name><surname>Yin</surname><given-names>Zi-Wei</given-names></name></person-group><article-title>Three new species of <italic><tp:taxon-name><tp:taxon-name-part taxon-name-part-type="genus" reg="Pseudophanias">Pseudophanias</tp:taxon-name-part></tp:taxon-name></italic> Raffray from Japan and Taiwan Island, and synonymy of <italic><tp:taxon-name><tp:taxon-name-part taxon-name-part-type="genus" reg="Chandleriella">Chandleriella</tp:taxon-name-part></tp:taxon-name></italic> Hlaváč with <italic><tp:taxon-name><tp:taxon-name-part taxon-name-part-type="genus" reg="Pseudophanias">Pseudophanias</tp:taxon-name-part></tp:taxon-name></italic> (<tp:taxon-name><tp:taxon-name-part taxon-name-part-type="order">Coleoptera</tp:taxon-name-part></tp:taxon-name>, <tp:taxon-name><tp:taxon-name-part taxon-name-part-type="family">Staphylinidae</tp:taxon-name-part></tp:taxon-name>, <tp:taxon-name><tp:taxon-name-part taxon-name-part-type="subfamily">Pselaphinae</tp:taxon-name-part></tp:taxon-name>)</article-title><source>Zookeys</source><day>06</day><month>11</month><year>2020</year><volume>987</volume><fpage>135</fpage><lpage>156</lpage><pub-id pub-id-type="doi">10.3897/zookeys.987.53648</pub-id></mixed-citation></tp:treatment-meta><tp:nomenclature><tp:taxon-name><object-id xmlns:xlink="http://www.w3.org/1999/xlink" content-type="arpha" xlink:type="simple">D1AC3630-14CF-5B1D-9FF7-A3D3214EC807</object-id>
            <tp:taxon-name-part taxon-name-part-type="genus" reg="Pseudophanias">Pseudophanias</tp:taxon-name-part>
            <tp:taxon-name-part taxon-name-part-type="species" reg="yunnanicus">yunnanicus</tp:taxon-name-part>
          </tp:taxon-name><tp:taxon-authority>(Yin, 2019)</tp:taxon-authority><tp:taxon-status xmlns:xlink="http://www.w3.org/1999/xlink" xlink:type="simple">comb. nov.</tp:taxon-status><tp:nomenclature-citation-list><tp:nomenclature-citation><tp:taxon-name>
                <tp:taxon-name-part taxon-name-part-type="genus" reg="Chandleriella">Chandleriella</tp:taxon-name-part> <tp:taxon-name-part taxon-name-part-type="species" reg="yunnanica">yunnanica</tp:taxon-name-part></tp:taxon-name><comment>Yin, 2019: 434.</comment></tp:nomenclature-citation></tp:nomenclature-citation-list></tp:nomenclature><tp:treatment-sec sec-type="diagnosis" id="SECID0EG5AG"><title>Diagnosis.</title><p>This species is readily distinguished from other members of <italic><tp:taxon-name><tp:taxon-name-part taxon-name-part-type="genus" reg="Pseudophanias">Pseudophanias</tp:taxon-name-part></tp:taxon-name></italic> by a combination of the following character states: Body length over 3.50 mm; antennal club formed by antennomere 11 alone; antennomere 11 strongly enlarged and modified to form bowl-like in male; aedeagus symmetric, median lobe tri-lobed at apex; parameres elongate, narrowing from base toward apex, with several long apical setae (<xref ref-type="bibr" rid="B17">Yin 2019</xref>).</p></tp:treatment-sec><ref-list><ref id="B17"><mixed-citation xmlns:xlink="http://www.w3.org/1999/xlink" xlink:type="simple"><person-group><name name-style="western"><surname>Yin</surname><given-names>Z-W</given-names></name></person-group> (<year>2019</year>) <article-title>First record of the genus <italic><tp:taxon-name><tp:taxon-name-part taxon-name-part-type="genus">Chandleriella</tp:taxon-name-part></tp:taxon-name></italic> Hlaváč (<tp:taxon-name><tp:taxon-name-part taxon-name-part-type="order">Coleoptera</tp:taxon-name-part></tp:taxon-name>: <tp:taxon-name><tp:taxon-name-part taxon-name-part-type="family">Staphylinidae</tp:taxon-name-part></tp:taxon-name>: <tp:taxon-name><tp:taxon-name-part taxon-name-part-type="subfamily">Pselaphinae</tp:taxon-name-part></tp:taxon-name>) from China, with description of a second species.</article-title><source>Zootaxa</source><volume>4571</volume>(<issue>3</issue>): <fpage>432</fpage>–<lpage>438</lpage>. <ext-link xlink:type="simple" ext-link-type="doi" xlink:href="10.11646/zootaxa.4571.3.11">https://doi.org/10.11646/zootaxa.4571.3.11</ext-link></mixed-citation></ref></ref-list></tp:taxon-treatment>
